# Supplementary material for: The ENDOPAIN 4D Questionnaire: A New Validated Tool for Assessing Pain in Endometriosis
Source: J Clin Med. 2021 Jul 21;10(15):3216. doi: 10.3390/jcm10153216 (PMC8348422; doi:10.3390/jcm10153216)
Supplement: Supplementary file 1 [file jcm-10-03216-s001.zip]

Archive with 1 entries (1 files):
- jcm-1263459-supplementary.pdf
